# Supplementary material for: Combining urban scaling and polycentricity to explain socio-economic status of urban regions
Source: PLoS One. 2019 Jun 14;14(6):e0218022. doi: 10.1371/journal.pone.0218022 (PMC6568397; doi:10.1371/journal.pone.0218022)
Supplement: S1 File — (PY) [file pone.0218022.s002.py]

"""
Author:
Amin Khiali-Miab
Planning of Landscape and Urban Systems, ETH Zürich, Zürich, Switzerland

E-mail:
amink@ethz.ch
"""

import networkx as nx

import csv

import numpy as np

import matplotlib.pyplot as plt

import pandas as pd

import seaborn as sns

from scipy import stats

import scipy

import matplotlib.pyplot as plt

from networkx.algorithms import community
from community import community_louvain


G = nx.read_graphml('/Users/amin/OneDrive/PhD/manuscripts/1st manuscript/Submission/PLOS version/Revision/data/Network.graphml')

#==============================================================================
#   Community detection
#==============================================================================  

# Finding the best partition
df={}
for nnn in range (100):
    print (nnn)
    partition = community_louvain.best_partition(G, partition=None, resolution=1, weight='weight', randomize=True)
    Modularity_score=community_louvain.modularity(partition,G, weight='weight')
    print (Modularity_score)
    print (max(partition.values()))
    
    for node_i in partition.keys():
        G.node[node_i]['Modularity_Class']=partition[node_i]   
    
    
    
    
    
    #for j in range(len(c)):
    #    h=list(c[j])
    #    for k in range(len(h)):
    #        nx.set_node_attributes(G, {h[k]: {'Modularity_Class': j}})            
        
    
    # Here we need to see the list of all possible modules
    
    list_of_modules=[]
    list_of_modules_3=[]
    table_of_result={}
    
    for node_i in G.nodes():
        
        if G.node[node_i]['Modularity_Class'] not in list_of_modules:  
            list_of_modules.append(G.nodes[node_i]['Modularity_Class'])
            
    # Making subgraphs of metropolitan areas
    for i in range(len(list_of_modules)):
#        print(i)
        SG=G.subgraph( [n for n,attrdict in G.node.items() if attrdict['Modularity_Class'] == list_of_modules[i] ] )
        subtable_of_result={}   # Intermediate table
        subtable_mean={}
        sh=0
        test=0
        df_sub={}
        if len(SG)>3:
            
            list_of_modules_3.append(list_of_modules[i])
            test=test+1
            for j in SG.nodes():
            
                for attribs in SG.node[j].keys():
                    
                        if attribs not in subtable_of_result.keys():
                           subtable_of_result.update({attribs:[SG.node[j][attribs]]}) 
                        else:
                           subtable_of_result[attribs].append(SG.node[j][attribs])
                           
            
    #        pd.DataFrame([i[1] for i in G.nodes(data=True)], index=[i[0] for i in G.nodes(data=True)])
            subtable_mean.update({'Modularity_score':Modularity_score})            

          
            grc=nx.global_reaching_centrality(SG, weight=None, normalized=True)    
            subtable_mean.update({'Hierarchy_GRC':grc})
            
            pop_cluster=sum(subtable_of_result['total_population'])
            subtable_mean.update({'pop_cluster':pop_cluster})
    
            mean_income_cluster=0
            for rr in range(len(subtable_of_result['mean_income'])):
                mean_income_cluster=mean_income_cluster+(subtable_of_result['mean_income'][rr]*subtable_of_result['total_population'][rr])
            subtable_mean.update({'mean_income_cluster':mean_income_cluster})
    
            advanced_median_income=[]
            for k in SG.nodes():
                if 'median_income' in SG.node[k].keys():
                    mea = SG.node[k]['mean_income']
                    medi = SG.node[k]['median_income']
                    if mea> medi:
                        mu = np.log(medi)
                        sigma = np.sqrt(2*np.log(mea/medi)) # mean and standard deviation
                        pop_number=int(SG.node[k]['total_population'])
                        s = np.random.lognormal(mu, sigma, pop_number)
                        advanced_median_income=np.append(advanced_median_income,s)
            subtable_mean.update({'advanced_median_income':np.median(advanced_median_income)})  
    
            population_cluster=sum(subtable_of_result['total_population'])
            subtable_mean.update({'population_cluster':population_cluster})   
            
            mean_income_corrected=mean_income_cluster/population_cluster;
            subtable_mean.update({'mean_income_corrected':mean_income_corrected})
                        
            for l in subtable_mean.keys():
                if l in table_of_result.keys() and type(subtable_mean[l]) is not str:
                        table_of_result[l].append(float(subtable_mean[l]))
                elif l in table_of_result.keys() and type(subtable_mean[l]) is str:
                        table_of_result[l].append(subtable_mean[l])
                elif l not in table_of_result.keys() and type(subtable_mean[l]) is not str:    
                        table_of_result.update({l:[float(subtable_mean[l])]})
                else:
                        table_of_result.update({l:[subtable_mean[l]]})
    
    
    #==============================================================================
    # Making a dataframe of results
    #==============================================================================
    df_sub = pd.DataFrame(table_of_result, columns={
     'pop_cluster',
     'mean_income_corrected',
     'advanced_median_income',
     'Hierarchy_GRC',
     'Modularity_score'})
        
    
    #==============================================================================
    #    Exchange with R
    #==============================================================================
    #      df_sub.to_csv('... /Users/amin/OneDrive/df_sub.csv')

# R code


#==============================================================================
# Advanced calculation of median income
#==============================================================================

#mea = 67437.69036
#medi = 55500
#
#mu = np.log(medi)
#sigma = np.sqrt(2*np.log(mea/medi)) # mean and standard deviation
#
#ss = np.random.lognormal(mu, sigma, 3940)
#
#count, bins, ignored = plt.hist(ss, 100, normed=True, align='mid')
#
#np.median(ss)
#np.mean(ss)
#
#np.append(s,ss)


#==============================================================================
# The correlation between Modularity score and R^2 of the combined model
#==============================================================================
mod_scor=[]
r_sqr_mean=[]
r_sqr_median=[]

import statsmodels.api as sm    

for i in range(50):
       
    df_sub=df[i]
    
    df_sub['Log [Population]']=scipy.log(df_sub['pop_cluster'])
    
    
    X = df_sub[['Log [Population]','Hierarchy_GRC']]
    y_mean = df_sub['mean_income_corrected'] 
    y_median = df_sub['median_income (advanced calculation)'] 
    
    X = sm.add_constant(X) ## let's add an intercept (beta_0) to our model  
    # Note the difference in argument order
    model_mean = sm.OLS(y_mean, X).fit()
    model_median = sm.OLS(y_median, X).fit()

    mod_scor.append(df_sub['Modularity_score'][1])
    r_sqr_mean.append(model_mean.rsquared_adj)
    r_sqr_median.append(model_median.rsquared_adj)

import matplotlib.pyplot as plt
plt.plot(mod_scor, r_sqr_median, 'ro')
plt.show()


data={'mod_scor':mod_scor,'r_sqr_mean':r_sqr_mean,'r_sqr_median':r_sqr_median}
df_modularity=pd.DataFrame(data=data)

df_modularity.to_csv('/Users/amin/OneDrive/df_modularity.csv')
